# Supplementary material for: Evaluation of altered patterns of tactile sensation in the diagnosis and monitoring of leprosy using the Semmes-Weinstein monofilaments
Source: PLoS One. 2022 Aug 10;17(8):e0272151. doi: 10.1371/journal.pone.0272151 (PMC9365170; doi:10.1371/journal.pone.0272151)
Supplement: S1 Data — (XLSX) [file pone.0272151.s002.xlsx]

## Sheet: ESTHESIOMETRY 
				DIAGNOSTIC ESTHESIOMETRY																																					FINAL ESTHESIOMETRY
				right hand								left hand								RIGHT FOOT										LEFT FOOT											RIGHT HAND								LEFT HAND
Subject	Name	SEXO	Age	P1	P2	P3	P4	P5	P6	P7	SOMA	P1	P2	P3	P4	P5	P6	P7	SOMA	P1	P2	P3	P4	P5	P6	P7	P8	P9	SOMA	P1	P2	P3	P4	P5	P6	P7	P8	P9	SOMA		P1	P2	P3	P4	P5	P6	P7	SOMA	P1
Patient 1				0.05	0.05	0.05	0.05	0.05	0.05	0.05	0	0.05	0.05	0.05	0.05	0.05	0.05	0.05	0	0.2	0.05	0.05	0.2	0.2	0.2	0.05	0.2	300	1	0.2	0.2	2	10	0.2	2	0.05	0.05	300	4	5	0.05	0.05	0.05	0.05	0.05	0.05	0.05	0	0.05
Patient 2				0.05	0.05	0.05	0.05	0.05	0.05	0.05	0	0.05	0.05	0.05	0.05	0.05	0.05	0.05	0	0.05	0.05	0.05	0.05	0.05	0.05	0.05	0.05	2	1	0.05	0.05	0.05	0.05	0.05	0.05	0.05	0.05	2	1	2	0.05	0.05	0.05	0.05	0.05	0.05	0.05	0	0.05
Patient 3				0.05	0.05	0.05	0.05	0.05	0.05	0.05	0	0.05	0.05	0.05	0.05	0.05	0.05	0.05	0	0.05	0.2	0.2	0.2	0.05	2	0.2	2	300	3	0.05	0.05	0.05	0.05	0.05	0.05	0.2	2	10	2	5	0.05	0.05	0.05	0.05	0.05	0.05	0.05	0	0.05
Patient 4				0.05	0.05	0.05	0.05	0.05	0.05	0.05	0	0.05	0.05	0.05	0.05	0.05	0.05	0.05	0	0.2	0.05	0.05	0.2	0.05	0.05	0.05	0.2	2	1	0.05	0.05	0.05	0.05	0.05	0.05	0.05	0.05	0.2	0	1	0.05	0.05	0.05	0.05	0.05	0.05	0.05	0	0.05
Patient 5				10	0.05	0.05	0.05	0.2	0.05	0.2	3	2	0.2	2	2	2	2	0.05	6	2	0.05	0.2	0.05	2	2	0.2	2	10	5	2	2	0.2	2	2	4	2	2	0.05	7	21	0.05	0.05	0.05	0.05	0.05	0.05	0.05	0	0.05
Patient 6				0.05	0.05	0.05	0.05	0.05	0.05	0.05	0	0.05	0.05	0.05	0.05	0.05	0.05	0.05	0	0.05	0.05	0.05	0.05	0.05	2	0.05	2	300	3	0.05	0.05	0.05	0.05	0.2	2	0.05	0.05	300	2	5	0.05	0.05	0.05	0.05	0.05	0.05	0.05	0	0.05
Patient 7				0.05	0.05	0.05	0.05	0.05	0.05	0.05	0	0.05	0.05	0.05	0.05	0.05	0.05	0.05	0	0.05	0.05	0.05	0.05	0.05	2	0.05	2	300	3	0.05	0.05	0.05	0.05	0.2	2	0.05	0.05	300	2	5	0.05	0.05	0.05	0.05	0.05	0.05	0.05	0	0.05
Patient 8				0.05	0.05	0.05	0.05	0.05	0.05	0.05	0	0.05	0.05	0.05	0.05	0.05	0.05	0.2	1	4	2	0.2	2	0.2	0.2	0.05	2	10	5	2	0.2	0.2	0.2	2	0.2	0.05	0.2	4	3	9	0.05	0.05	0.05	0.05	0.05	0.05	0.05	0	0.05
Patient 9				0.05	0.05	0.05	0.05	0.05	0.05	0.05	0	0.05	0.05	0.05	0.05	0.05	0.05	0.05	0	0.05	0.05	0.05	0.05	0.2	0.05	0.05	0.05	2	1	0.05	0.05	0.05	0.05	0.2	0.2	0.05	0.2	0.2	0	1	0.05	0.05	0.05	0.05	0.05	0.05	0.05	0	0.05
Patient 10				0.05	0.05	0.05	0.05	0.05	0.05	0.05	0	0.05	0.05	0.05	0.05	0.05	0.05	0.05	0	300	4	4	10	2	4	2	10	400	9	400	4	10	2	0.2	300	2	400	400	8	17	2	2	2	0.2	0.05	0.2	0.2	6	0.2
Patient 11				0.05	0.05	0.05	0.05	0.05	0.05	0.2	1	0.05	0.05	0.05	0.05	0.05	0.05	0.05	0	4	2	2	4	4	10	0.05	0.05	0.05	6	2	2	2	2	2	2	0.2	4	0.2	7	14	0.05	0.05	0.05	0.05	0.05	0.05	0.05	0	0.05
Patient 12				2	2	10	0.2	0.05	300	4	6	0.05	400	0.05	400	400	2	10	5	4	400	400	400	400	400	4	400	400	9	4	4	400	300	300	10	4	300	300	9	29	0.05	0.05	0.05	0.05	0.05	0.05	0.05	0	0.05
Patient 13				0.05	0.05	0.05	0.05	0.05	0.05	0.05	0	0.05	0.05	0.05	0.05	0.05	0.05	0.05	0	0.05	0.2	0.2	4	2	0.2	2	4	300	5	0.2	0.05	0.2	4	2	4	4	4	10	6	11	0.05	0.05	0.05	0.05	0.05	0.05	0.05	0	0.05
Patient 14				0.05	0.2	0.05	0.05	0.2	0.05	0.05	2	0.05	0.05	0.05	0.05	0.05	0.05	0.05	0	2	0.05	2	2	2	2	2	2	10	8	10	0.2	2	2	2	2	2	0.2	300	7	17	0.05	0.05	0.05	0.05	0.05	0.05	0.05	0	0.05
Patient 15				0.05	0.2	0.05	0.05	0.05	0.2	0.05	2	0.05	0.05	0.05	0.05	0.05	0.05	0.05	0	0.05	0.05	0.2	0.05	0.05	0.2	0.05	2	4	2	0.05	0.05	0.05	0.05	0.2	2	0.05	0.2	10	2	6	0.05	0.05	0.05	0.05	0.05	0.05	0.05	0	0.05
Patient 16				0.05	0.05	0.05	0.05	0.05	0.05	0.05	0	0.05	0.05	0.05	0.05	0.05	0.05	0.05	0	0.05	0.05	0.2	0.05	0.05	0.2	0.05	0.05	10	1	0.05	0.05	0.05	0.05	0.05	0.05	0.05	0.05	2	1	2	0.05	0.05	0.05	0.05	0.05	0.05	0.05	0	0.05
Patient 17				0.05	0.05	0.05	0.05	0.05	0.05	0.2	1	0.05	0.2	0.05	0.05	0.05	0.05	0.2	2	10	0.2	2	400	400	4	2	2	300	8	400	400	4	2	400	300	2	4	300	9	20	0.05	0.05	0.05	0.05	0.05	0.05	0.05	0	0.05
Patient 18				0.05	0.05	0.05	0.05	0.05	0.05	0.05	0	0.05	0.05	0.05	0.05	0.05	0.05	0.05	0	0.05	0.05	0.05	0.2	0.2	0.2	0.05	0.05	0.2	0	0.05	0.05	0.05	0.05	0.05	0.05	0.05	0.05	0.2	0	0	0.05	0.05	0.05	0.05	0.05	0.05	0.05	0	0.05
Patient 19				0.2	0.2	0.05	10	0.2	4	2	6	0.2	0.2	10	300	300	0.05	2	6	300	0.2	2	300	0.2	2	0.2	4	4	6	2	2	4	2	4	300	0.2	10	300	8	26	NR	NR	NR	NR	NR	NR	NR		NR
Patient 20				0.05	0.05	0.05	0.05	0.2	0.05	0.05	1	0.05	0.05	0.05	0.05	0.05	0.05	0.05	0	10	0.05	0.05	4	0.2	0.2	0.2	2	300	4	0.05	2	0.05	4	0.05	300	0.05	300	10	5	10	NR	NR	NR	NR	NR	NR	NR		NR
Patient 21				0.05	0.05	0.05	0.05	0.05	0.05	0.05	0	0.05	0.05	0.05	0.05	0.05	0.05	0.05	0	0.05	0.05	0.05	0.05	0.05	0.05	0.05	0.05	0.2	0	0.05	0.05	0.05	0.05	0.05	0.05	0.05	0.05	0.2	0	0	0.05	0.05	0.05	0.05	0.05	0.05	0.05	0	0.05
Patient 22				0.05	0.05	0.05	0.05	0.05	0.05	2	1	0.05	0.05	0.05	0.05	0.05	0.05	2	1	0.2	0.05	0.2	0.2	2	2	0.05	2	2	4	0.05	0.05	0.05	0.05	0.05	10	0.05	2	10	3	9	0.05	0.05	0.05	0.05	0.05	0.05	0.05	0	0.05
Patient 23				0.05	0.05	0.05	0.05	0.05	0.05	0.05	0	0.05	0.05	0.05	0.05	0.05	0.05	0.05	0	0.2	0.05	0.05	0.05	0.05	0.05	0.05	0.2	2	1	0.2	0.05	0.05	0.05	0.05	0.05	0.05	0.2	0.2	0	1	0.05	0.05	0.05	0.05	0.05	0.05	0.05	0	0.05
Patient 24				0.05	0.05	0.05	0.05	0.05	0.05	0.05	0	0.05	0.05	0.05	0.05	0.05	0.05	0.05	0	2	0.2	2	4	0.2	4	0.05	2	10	6	2	0.05	2	4	10	10	0.2	2	10	7	13	NR	NR	NR	NR	NR	NR	NR		NR
Patient 25				0.05	0.05	0.05	0.05	0.05	0.05	0.05	0	0.05	0.05	0.05	0.05	0.05	0.05	0.05	0	0.2	0.2	0.2	2	0.2	2	0.2	0.2	2	3	2	2	2	2	2	2	0.05	2	4	8	11	0.05	0.05	0.05	0.05	0.05	0.05	0.05	0	0.05
Patient 26				300	4	400	0.05	400	400	4	6	0.05	0.05	0.05	0.2	2	10	0.2	4	300	2	4	300	400	400	0.2	4	400	8	400	2	400	400	400	400	0.2	400	400	8	26	10	4	300	0.05	400	300	4		0.05
Patient 27				0.05	0.05	0.05	0.05	0.05	0.05	0.05	0	0.05	0.05	0.05	0.05	0.05	0.05	0.05	0	2	0.2	0.2	2	2	2	0.2	2	4	6	2	0.2	4	0.2	4	10	0.2	4	4	6	12	NR	NR	NR	NR	NR	NR	NR		NR
Patient 28				0.05	0.05	0.05	0.05	0.05	0.05	0.05	0	0.05	0.05	0.05	0.2	0.05	0.05	0.05	1	0.05	0.2	0.2	0.2	0.2	2	0.2	0.2	10	2	0.2	0.2	0.05	0.2	2	4	0.05	2	4	4	7	NR	NR	NR	NR	NR	NR	NR		NR
Patient 29				0.05	0.05	0.05	0.05	0.05	0.05	0.05	0	0.05	0.05	0.05	0.05	0.05	0.05	0.05	0	2	0.05	0.2	0.05	0.05	2	0.2	2	300	4	2	2	2	2	0.2	0.2	0.2	2	4	6	10	0.05	0.05	0.2	0.05	0.05	0.05	0.05	1	0.05
Patient 30				0.05	0.05	0.05	0.05	0.05	0.05	0.05	0	0.05	0.05	0.05	0.05	0.05	0.05	0.05	0	0.2	0.05	0.05	0.2	0.2	0.2	0.05	0.05	4	1	0.05	0.05	0.05	0.05	0.05	2	0.2	2	300	3	4	0.05	0.05	0.05	0.05	0.05	0.05	0.05	0	0.05
Patient 31				2	2	4	4	4	2	10	7	300	2	10	10	10	0.05	2	6	2	2	2	4	2	2	2	2	300	9	2	2	2	2	10	2	2	2	300	9	31	0.05	0.05	0.2	0.05	0.05	0.2	0.05	2	0.2
Patient 32				0.2	0.2	0.2	0.2	0.2	10	0.2	7	0.2	0.2	0.2	0.2	0.2	0.2	0.2	7	2	2	4	2	2	4	2	4	2	9	2	2	2	2	2	2	2	2	2	9	32	0.2	0.2	0.2	0.2	0.2	0.2	0.2	7	0.2
Patient 33				4	4	10	0.05	0.2	2	2	6	0.05	0.05	0.05	0.2	2	2	0.2	4	4	2	4	4	2	2	2	10	300	9	10	4	4	300	10	10	300	400	400	9	28	0.2	0.2	2	0.05	0.2	0.2	0.2	6	0.05
Patient 34				0.05	0.05	0.05	0.05	0.05	0.05	0.05	0	0.05	0.05	0.05	0.05	0.05	0.05	0.05	0	0.05	0.05	0.05	0.05	0.05	0.05	0.05	0.05	0.05	0	0.05	0.05	0.05	0.05	0.05	0.05	0.05	0.05	0.05	0	0	0.05	0.05	0.05	0.05	0.05	0.05	0.05	0	0.05
Patient 35				400	400	400	4	10	10	10	7	10	0.2	2	0.2	0.2	4	4	7	10	2	10	4	4	300	10	300	400	9	10	4	4	300	400	400	300	400	400	9	32	400	400	400	4	4	2	10	7	400
Patient 36				0.05	0.2	0.2	0.05	0.05	0.2	0.05	3	0.05	0.05	0.05	0.05	0.05	0.05	0.2	1	0.2	0.2	0.05	2	0.2	2	0.2	2	0.05	3	0.2	0.05	0.2	2	2	2	0.2	2	4	5	12	NR	NR	NR	NR	NR	NR	NR		NR
Patient 37				0.05	0.05	0.2	0.05	2	0.05	0.05	2	0.05	0.05	0.05	0.2	0.2	0.2	0.05	3	0.2	2	0.2	2	0.2	0.2	0.2	0.2	2	3	0.05	0.05	0.2	0.2	4	2	0.05	2	4	4	12	0.05	0.05	0.05	0.05	0.2	0.05	0.05	1	0.05
Patient 38				0.05	0.05	0.05	0.05	0.05	0.05	0.05	0	0.05	0.05	0.05	0.05	0.05	0.05	0.05	0	0.05	0.05	0.2	0.05	0.2	0.05	0.05	0.2	2	1	0.05	0.05	0.05	0.05	0.05	0.2	0.05	0.05	2	1	2	0.05	0.05	0.05	0.05	0.05	0.05	0.05	0	0.05
Patient 39				0.05	0.05	0.05	0.05	0.05	0.05	0.05	0	0.05	0.05	0.05	0.05	0.05	0.05	0.05	0	0.05	0.05	0.2	0.05	0.05	0.05	2	0.05	0.05	1	0.05	0.05	0.05	0.05	0.05	0.05	0.05	0.05	0.2	0	1	0.05	0.05	0.05	0.05	0.05	0.05	0.05	0	0.05
Patient 40				0.05	0.05	0.05	0.05	0.05	0.05	0.05	0	0.05	0.05	0.05	0.05	0.05	0.05	0.05	0	0.05	0.05	0.05	0.2	0.2	0.2	0.2	0.2	0.2	0	0.2	0.2	0.2	0.2	0.2	0.2	0.2	0.2	0.2	0	0	0.05	0.05	0.05	0.05	0.05	0.05	0.05	0	0.05
Patient 41				0.05	0.05	0.05	0.05	0.05	0.05	0.05	0	0.05	0.05	0.05	0.05	0.05	0.05	0.05	0	0.05	0.05	0.05	0.05	0.05	0.05	0.05	0.05	0.05	0	0.05	0.05	0.05	0.05	0.05	0.05	0.05	0.05	0.05	0	0	0.05	0.05	0.05	0.05	0.05	0.05	0.05	0	0.05
Patient 42				0.05	0.05	0.05	400	400	400	2	4	0.05	0.05	0.05	0.05	0.05	0.05	0.2	1	400	400	400	400	400	400	400	2	10	9	300	400	300	400	400	2	10	4	10	9	23	0.05	0.05	0.05	0.05	0.05	0.05	0.05	0	0.05
Patient 43				0.05	400	0.05	0.05	0.05	0.05	0.05	1	0.2	4	0.2	0.2	0.05	0.05	0.2	5	400	0.05	0.05	0.2	0.05	0.2	0.05	0.05	4	2	400	0.05	0.05	4	0.05	2	0.2	0.05	10	4	12	400	10	10	2	2	2	2	7	0.2
Patient 44				0.05	0.05	0.05	0.05	0.05	0.05	0.05	0	0.2	0.05	0.05	0.05	0.05	0.05	0.05	1	0.05	0.05	4	0.05	0.2	4	0.2	0.2	2	3	0.05	0.05	0.05	0.05	0.05	0.05	0.05	0.2	2	1	5	0.05	0.05	0.05	0.05	0.05	0.05	0.05	0	0.05
Patient 45				0.05	0.05	0.05	0.05	0.05	0.05	0.05	0	0.05	0.05	0.05	0.05	0.05	0.05	0.05	0	0.05	0.2	0.05	0.2	0.2	0.05	0.05	0.05	0.05	0	0.05	0.05	0.05	0.05	0.05	0.05	0.05	0.05	0.05	0	0	0.05	0.05	0.05	0.05	0.05	0.05	0.05	0	0.05
Patient 46				0.05	0.05	0.05	0.05	0.05	0.05	0.05	0	0.05	0.05	0.05	0.05	0.05	0.05	0.05	0	0.2	0.2	0.2	2	0.2	2	0.05	2	10	4	0.2	0.05	0.2	0.05	0.2	0.2	0.2	0.05	2	1	5	0.05	0.05	0.05	0.05	0.05	0.05	0.05	0	0.05
Patient 47				2	0.05	0.05	0.05	0.05	0.05	0.05	1	0.2	0.05	0.05	0.05	0.05	0.05	0.05	1	0.05	0.05	0.05	0.05	2	0.05	0.05	0.05	4	2	0.05	0.05	0.05	0.05	0.05	0.05	0.05	2	4	2	6	0.05	0.05	0.05	0.05	0.05	0.05	0.05	0	0.05
Patient 48				0.05	0.05	0.05	0.05	0.05	0.05	0.05	0	0.05	0.05	0.05	0.05	0.05	0.05	0.05	0	2	0.2	0.2	2	0.2	2	0.2	2	10	5	2	0.05	0.05	0.2	2	0.2	0.2	0.2	10	3	8	0.05	0.05	0.05	0.05	0.05	0.05	0.05	0	0.05
Patient 49				0.05	0.05	0.05	0.05	0.2	0.2	0.05	2	0.05	0.05	0.05	0.05	0.05	0.2	0.05	1	300	2	2	2	0.2	2	0.2	2	300	7	0.2	2	0.2	2	0.2	2	2	300	300	6	16	NR	NR	NR	NR	NR	NR	NR		NR
Patient 50				0.05	0.05	0.05	0.05	0.05	0.05	0.05	0	0.05	0.05	0.05	0.05	0.05	0.05	0.05	0	0.05	0.05	0.05	0.2	0.2	0.2	0.05	0.2	4	1	0.05	0.05	0.2	0.05	0.2	0.2	0.05	0.2	10	1	2	NR	NR	NR	NR	NR	NR	NR		NR
Patient 51				0.05	0.05	0.05	0.05	0.05	0.05	0.05	0	0.05	0.05	0.05	0.05	0.05	0.05	0.05	0	4	0.05	0.2	0.2	0.2	2	0.05	4	10	4	0.2	2	2	0.2	0.2	4	0.2	0.2	2	4	8	NR	NR	NR	NR	NR	NR	NR		NR
Patient 52				0.05	0.05	0.05	0.05	0.05	0.05	0.05	0	0.05	0.05	0.05	0.05	0.05	0.05	0.05	0	0.2	0.05	0.2	0.2	0.2	2	0.05	2	2	3	0.05	0.05	0.2	0.05	0.2	0.2	0.2	0.05	0.2	0	3	NR	NR	NR	NR	NR	NR	NR		NR
Patient 53				0.05	0.05	0.05	0.05	0.05	0.05	0.05	0	0.2	0.05	0.05	0.05	0.05	0.05	0.05	1	2	0.2	2	4	2	0.2	4	4	10	7	2	2	0.05	4	4	10	4	10	10	8	16	0.05	0.05	0.05	0.05	0.05	0.05	0.05	0	0.05
Patient 54				0.05	0.05	0.05	0.05	0.05	0.05	0.05	0	0.05	0.05	0.05	0.05	0.05	0.05	0.05	0	0.05	0.05	0.05	0.05	0.05	0.2	0.2	2	2	2	0.05	0.05	0.05	0.2	2	0.2	0.2	0.2	2	2	4	0.05	0.05	0.05	0.05	0.05	0.05	0.05	0	0.05
Patient 55				0.05	0.05	0.05	0.05	0.05	0.05	0.05	0	0.05	0.05	0.05	0.05	0.05	0.05	0.05	0	0.05	0.05	0.05	0.05	0.05	0.05	0.05	0.05	0.05	0	0.05	0.05	0.05	0.05	0.05	0.05	0.05	0.05	0.05	0	0	0.05	0.05	0.05	0.05	0.05	0.05	0.05	0	0.05
Patient 56				0.05	0.05	0.05	0.05	0.05	0.05	0.05	0	0.05	0.05	0.05	0.05	0.05	0.05	0.05	0	0.05	0.05	0.05	0.2	0.2	0.2	0.05	0.05	2	1	0.05	0.2	0.05	0.05	0.05	0.05	0.05	0.2	2	1	2	NR	NR	NR	NR	NR	NR	NR		NR
Patient 57				2	0.2	0.05	0.2	0.05	0.05	2	4	2	0.05	0.05	0.2	0.2	0.05	0.2	4	0.2	0.2	0.05	10	10	10	0.05	4	4	5	2	0.05	0.05	2	0.05	4	0.2	2	2	5	18	0.2	0.05	0.05	0.05	0.05	0.05	0.05	1	0.2
Patient 58				0.05	0.05	0.05	0.05	0.05	0.05	0.05	0	0.05	0.05	0.05	0.05	0.05	0.05	0.05	0	0.05	0.05	0.05	0.05	0.05	0.05	0.05	0.05	0.2	0	0.05	0.05	0.05	0.05	0.05	0.05	0.05	0.2	2	1	1	0.05	0.05	0.05	0.05	0.05	0.05	0.05	0	0.05
Patient 59				0.05	0.05	0.05	0.05	0.05	0.05	0.05	0	0.05	0.05	0.05	0.05	0.05	0.05	0.05	0	0.05	0.05	0.05	0.05	0.05	0.05	0.05	0.05	2	1	0.05	0.05	0.05	0.05	0.05	0.05	0.05	0.2	2	1	2	0.05	0.05	0.05	0.05	0.05	0.05	0.05	0	0.05
Patient 60				0.2	0.05	0.05	0.05	0.05	0.05	0.05	1	0.05	0.05	0.05	0.05	0.05	300	0.05	1	10	4	0.2	0.2	300	4	0.05	0.2	300	5	2	4	2	0.05	300	300	0.05	4	10	7	14	0.05	0.05	0.05	0.05	0.05	0.05	0.05	0	0.05
Patient 61				0.05	0.05	0.05	0.05	0.05	0.05	0.05	0	0.05	0.05	0.05	0.05	0.05	0.05	0.2	1	4	0.05	0.2	2	0.2	0.2	4	10	300	5	0.05	0.05	0.2	0.2	0.2	0.2	2	10	300	3	9	0.05	0.05	0.05	0.05	0.05	0.05	0.05	0	0.05
Patient 62				2	0.05	2	0.05	4	4	2	5	0.05	0.05	0.05	0.05	0.05	0.05	0.05	0	0.05	2	2	4	2	2	2	4	300	8	0.05	0.05	0.05	2	2	2	0.05	2	10	5	18	0.05	0.05	0.05	0.05	0.05	0.05	0.05	0	0.05
Patient 63				0.05	0.05	0.05	0.05	0.05	0.05	0.05	0	0.05	0.05	0.05	0.05	0.05	0.05	0.05	0	0.05	0.05	0.05	0.2	0.2	0.2	0.05	0.05	4	1	0.05	0.2	0.05	0.05	0.05	0.05	0.05	0.2	2	1	2	0.05	0.05	0.05	0.05	0.05	0.05	0.05	0	0.05
Patient 64				0.05	0.05	0.05	0.05	0.05	0.05	0.05	0	0.05	0.05	0.05	0.05	0.05	0.05	0.05	0	0.05	0.05	0.05	0.05	0.05	0.05	0.05	0.2	0.2	0	0.05	0.05	0.05	0.05	2	0.05	0.05	0.05	2	2	2	0.05	0.05	0.05	0.05	0.05	0.05	0.05	0	0.05
Patient 65				2	0.2	2	300	300	300	4	7	2	0.2	2	2	4	10	2	7	400	10	400	4	300	400	300	400	400	9	10	300	400	4	300	400	300	400	400	9	32	NR	NR	NR	NR	NR	NR	NR		NR
Patient 66				0.05	0.05	0.05	0.05	0.05	0.05	0.05	0	0.05	0.05	0.05	0.05	0.05	0.05	0.05	0	0.05	0.05	0.05	0.05	0.05	0.05	0.05	0.05	0.05	0	0.05	0.05	0.05	0.05	0.05	0.05	0.05	0.05	0.05	0	0	0.05	0.05	0.05	0.05	0.05	0.05	0.05	0	0.05
Patient 67				0.05	0.05	0.05	0.05	0.05	0.05	0.05	0	0.05	0.05	0.05	0.05	0.05	0.05	0.05	0	0.05	0.05	0.05	0.05	0.05	0.05	0.05	0.05	0.05	0	0.05	0.05	0.05	0.05	0.05	0.05	0.05	0.05	0.05	0	0	0.05	0.05	0.05	0.05	0.05	0.05	0.05	0	0.05
Patient 68				0.05	0.05	0.05	0.2	0.2	0.2	0.05	3	0.05	0.05	0.05	0.05	0.05	0.05	0.05	0	0.05	0.05	0.05	0.05	0.05	0.05	0.05	0.05	4	1	0.05	0.05	0.05	0.2	0.2	0.05	0.05	0.05	4	1	5	0.05	0.05	0.05	0.05	0.05	0.05	0.05	0	0.05
Patient 69				0.05	0.05	0.05	0.05	0.05	0.05	0.05	0	0.05	0.05	0.05	0.05	0.05	0.05	0.05	0	0.05	0.05	0.05	0.2	0.05	0.2	0.2	0.2	2	1	10	2	0.05	2	300	10	10	2	4	8	9	0.05	0.05	0.05	0.05	0.05	0.05	0.05	0	0.05
Patient 70				0.05	0.05	0.05	0.05	0.05	0.05	0.05	0	0.2	0.05	0.05	0.05	0.05	0.05	0.05	1	0.2	0.05	0.05	0.05	0.05	0.05	0.2	0.2	0.05	0	0.2	0.05	0.2	0.05	0.05	0.05	0.05	0.05	0.05	0	1	0.05	0.05	0.05	0.05	0.05	0.05	0.05	0	0.05
Patient 71				0.05	0.05	0.05	0.05	0.05	0.05	0.05	0	0.05	0.05	0.05	0.05	0.05	0.05	0.05	0	2	0.05	0.05	10	0.05	0.2	0.05	0.05	300	3	0.05	0.05	0.2	0.2	0.05	0.2	0.05	0.05	2	1	4	0.05	0.05	0.05	0.05	0.05	2	0.05	1	0.05
Patient 72				0.05	0.05	0.05	0.05	0.05	0.05	0.05	0	0.05	0.05	0.05	0.05	0.05	0.05	0.05	0	2	0.05	0.05	2	2	2	0.2	0.2	2	5	2	0.2	0.05	2	2	2	0.2	2	2	6	11	0.05	0.05	0.05	0.05	0.05	0.05	0.05	0	0.05
Patient 73				0.05	0.05	0.05	0.05	0.05	0.05	0.05	0	0.05	0.05	0.05	0.05	0.05	0.05	0.05	0	0.2	0.05	0.05	0.05	0.05	0.2	0.05	0.05	0.2	0	0.05	0.05	0.2	0.05	0.05	0.2	0.2	0.2	0.2	0	0	NR	NR	NR	NR	NR	NR	NR		NR
Patient 74				0.05	0.05	0.05	0.05	0.05	0.05	0.05	0	0.05	0.05	0.05	0.05	0.05	0.05	0.05	0	0.05	0.05	0.2	0.2	0.2	0.2	0.2	0.2	2	1	2	2	0.2	2	0.2	0.2	0.2	0.2	4	4	5	NR	NR	NR	NR	NR	NR	NR		NR
Patient 75				0.05	0.05	0.05	0.05	0.05	0.05	0.05	0	0.05	0.05	0.05	0.05	0.05	0.05	0.05	0	0.2	0.05	0.05	2	0.05	0.2	0.2	2	4	3	0.2	0.05	0.05	2	2	2	2	4	10	6	9	NR	NR	NR	NR	NR	NR	NR		NR
Patient 76				0.05	0.05	0.05	0.05	0.05	0.05	0.05	0	0.05	0.05	0.05	0.05	0.05	0.05	0.05	0	0.2	0.05	0.2	0.2	0.05	0.2	0.05	4	4	2	0.2	0.05	0.05	0.2	0.05	0.05	0.05	0.05	2	1	3	0.05	0.05	0.05	0.05	0.05	0.05	0.05	0	0.05
Patient 77				0.05	0.05	0.05	0.2	4	0.2	0.05	3	0.05	0.05	0.05	0.2	0.2	0.05	0.05	2	400	400	300	300	400	10	4	4	400	9	300	10	10	300	4	400	400	400	400	9	23	0.2	10	0.2	10	0.05	0.05	0.05	4	0.2
Patient 78				0.2	0.2	0.2	0.05	0.05	0.05	0.05	3	0.05	0.05	0.05	0.05	0.05	0.05	0.05	0	0.2	0.2	4	10	300	4	300	10	300	7	0.2	2	2	2	4	10	2	4	300	8	18	NR	NR	NR	NR	NR	NR	NR		NR
Patient 79				0.05	0.05	0.05	0.05	0.05	0.05	0.05	0	0.05	0.05	0.05	0.05	0.05	0.05	0.05	0	0.05	0.05	0.05	0.2	0.2	0.2	0.05	2	10	2	0.2	0.2	0.2	2	2	2	2	2	4	6	8	0.05	0.05	0.05	0.05	0.05	0.05	0.05	0	0.05
Patient 80				0.05	0.05	0.05	0.05	0.05	0.05	0.05	0	0.05	0.05	0.05	0.05	0.05	0.05	0.05	0	2	0.2	0.2	0.2	0.2	0.2	0.05	0.2	4	2	0.2	0.05	0.05	2	2	4	4	10	10	6	8	0.05	0.05	0.05	0.05	0.05	0.05	0.05	0	0.05
Patient 81				0.05	0.05	0.05	0.05	0.05	0.05	0.05	0	0.05	0.05	0.05	0.05	0.05	0.05	0.05	0	4	0.05	0.2	2	2	2	0.2	2	300	6	10	4	4	2	0.2	2	2	4	300	8	14	NR	NR	NR	NR	NR	NR	NR		NR
Patient 82				0.05	0.05	0.05	0.05	0.05	0.05	0.05	0	0.05	0.05	0.05	0.05	0.05	0.05	0.05	0	4	0.2	0.2	2	0.2	0.2	0.2	2	4	4	0.2	0.2	0.05	2	2	2	0.05	0.05	2	4	8	0.05	0.05	0.05	0.05	0.05	0.05	0.05	0	0.05
Patient 83				0.05	0.05	0.05	0.05	0.05	0.05	0.05	0	2	2	2	0.2	0.2	0.2	0.2	7	0.2	0.2	0.2	0.2	2	2	0.2	2	4	4	2	0.2	2	0.2	0.2	2	0.05	2	2	5	16	NR	NR	NR	NR	NR	NR	NR		NR
Patient 84				0.05	0.05	0.05	0.05	0.05	0.05	0.05	0	0.05	0.05	0.05	0.05	0.05	0.05	0.05	0	2	0.2	0.2	0.2	0.2	0.2	0.2	0.2	10	2	0.2	0.2	4	4	10	2	0.2	0.2	300	5	7	NR	NR	NR	NR	NR	NR	NR		NR
Patient 85				0.2	0.2	2	300	4	400	10	7	2	0.05	0.05	300	300	300	300	5	300	10	4	400	10	10	2	4	400	9	300	10	300	400	400	400	400	400	400	9	30	0.2	0.2	2	2	4	2	4	7	0.2
Patient 86				2	400	10	0.2	0.2	0.2	0.2	7	4	400	300	10	4	4	4	7	300	10	10	4	300	400	4	400	400	9	300	400	400	400	400	400	400	400	400	9	32	300	400	400	10	4	2	2	7	300
Patient 87				0.2	0.05	2	2	4	300	10	6	0.2	0.2	2	4	4	300	10	7	300	10	4	4	300	300	300	400	400	9	2	2	4	4	10	10	4	300	300	9	31	0.2	0.05	2	2	4	300	10	6	0.2
Patient 88				0.2	0.2	0.2	0.2	0.2	0.2	0.2	7	2	4	4	400	400	400	300	7	2	2	2	300	300	10	2	4	300	9	4	10	4	10	4	4	2	300	300	9	32	0.2	0.2	0.2	2	2	2	2	7	2
Patient 89				400	400	300	0.2	4	10	4	7	10	2	300	10	4	4	4	7	300	400	300	400	400	400	300	400	400	9	400	300	400	400	400	300	10	400	400	9	32	300	300	10	0.05	0.05	0.05	0.2	4	4
Patient 90				0.05	0.2	0.05	2	2	2	0.05	4	0.05	0.05	0.05	0.05	0.05	0.2	0.05	1	10	400	0.2	2	2	4	0.2	4	10	7	0.2	2	2	10	0.05	0.2	0.05	2	2	5	17	NR	NR	NR	NR	NR	NR	NR		NR
Patient 91				0.05	0.05	0.05	0.05	0.05	0.05	0.05	0	0.05	0.05	0.05	0.05	0.05	0.05	0.05	0	400	400	300	400	400	400	4	300	400	9	300	4	10	2	0.2	10	2	4	10	8	17	NR	NR	NR	NR	NR	NR	NR		NR
Patient 92				0.05	0.05	0.05	0.05	0.05	0.05	0.05	0	0.05	0.05	0.05	0.05	0.05	0.05	0.05	0	4	4	10	2	0.2	2	10	2	300	8	0.2	2	4	300	0.2	4	0.2	0.05	4	5	13	0.05	0.05	0.05	0.05	0.05	0.05	0.05	0	0.05
Patient 93				0.2	0.05	0.2	2	2	2	2	6	0.05	0.05	0.05	0.05	0.05	0.05	0.05	0	0.2	0.2	0.2	0.2	0.2	0.2	0.05	2	300	2	2	0.2	0.2	0.2	2	0.2	0.05	0.05	2	3	11	0.05	0.05	0.05	0.05	0.05	0.05	0.05	0	0.05
Patient 94				0.05	0.05	0.05	0.05	0.05	0.05	0.05	0	0.05	0.05	0.05	0.05	0.05	0.05	0.05	0	0.05	0.05	0.05	0.05	0.05	0.05	0.05	0.05	0.2	0	0.05	0.05	0.05	0.05	0.05	0.05	0.05	0.05	0.2	0	0	0.05	0.05	0.05	0.05	0.05	0.05	0.05	0	0.05
Patient 95				0.05	0.05	0.2	0.2	0.2	0.05	0.05	3	0.2	0.05	0.05	0.05	0.2	0.05	0.05	2	0.2	0.05	0.05	0.05	2	0.05	4	4	10	4	0.2	0.2	0.05	4	10	0.05	0.2	4	10	4	13	0.05	0.05	0.05	0.05	0.2	0.05	0.05	1	0.05
Patient 96				0.05	0.05	0.05	0.05	0.05	0.05	0.05	0	0.05	0.05	0.05	0.05	0.05	0.05	0.05	0	0.05	0.05	0.05	0.2	0.05	0.05	0.2	0.2	4	1	0.05	0.05	0.05	0.05	0.05	0.05	0.05	0.05	0.2	0	1	0.05	0.05	0.05	0.05	0.05	0.05	0.05	0	0.05
Patient 97				0.05	0.05	0.05	0.05	0.05	0.05	0.05	0	0.05	0.05	0.05	0.05	0.05	0.05	0.05	0	0.05	0.2	0.05	0.05	0.05	0.05	0.05	0.05	0.2	0	0.05	0.05	0.05	0.05	0.05	0.05	0.05	0.05	4	1	1	NR	NR	NR	NR	NR	NR	NR		NR
Patient 98				0.05	0.05	0.05	0.05	0.05	0.05	0.05	0	0.05	0.05	0.05	0.05	0.05	0.05	0.05	0	4	0.05	0.05	0.05	0.05	0.2	0.2	0.2	0.2	1	2	0.2	2	0.2	2	2	2	2	2	7	8	NR	NR	NR	NR	NR	NR	NR		NR
Patient 99				0.05	0.05	0.05	0.05	0.2	0.05	0.05	1	0.05	0.05	0.05	0.05	2	0.05	0.2	2	10	0.2	0.2	10	0.2	0.2	0.2	2	10	4	4	0.2	2	0.2	300	300	0.2	0.2	4	5	12	NR	NR	NR	NR	NR	NR	NR		NR
Patient 100				10	300	300	0.2	0.05	0.05	0.2	5	0.2	0.05	0.05	300	300	300	2	5	4	2	2	4	2	2	2	2	2	9	4	2	0.2	0.2	300	4	0.2	0.2	10	5	24	NR	NR	NR	NR	NR	NR	NR		NR
Patient 101				0.05	0.05	0.05	0.05	0.05	0.05	0.05	0	0.05	0.05	0.05	0.05	0.05	0.05	0.05	0	2	0.2	0.2	2	2	2	0.2	2	4	6	2	0.05	2	0.2	0.2	2	0.2	2	2	5	11	NR	NR	NR	NR	NR	NR	NR		NR
Patient 102				2	0.2	2	0.2	0.2	0.2	0.05	6	2	0.2	2	0.2	0.2	0.2	0.05	6	300	300	10	300	300	10	10	2	300	9	400	2	300	300	300	4	4	300	300	9	30	NR	NR	NR	NR	NR	NR	NR		NR
Patient 103				0.05	0.05	0.05	0.05	0.05	0.05	0.05	0	400	400	400	400	400	400	400	7	0.05	400	400	0.05	2	300	0.05	0.2	2	5	400	400	400	400	400	400	400	400	400	9	21	NR	NR	NR	NR	NR	NR	NR		NR
Patient 104				0.05	0.05	0.05	0.05	0.05	0.05	0.05	0	0.05	0.05	0.05	0.05	0.05	0.05	0.05	0	0.05	0.2	0.05	2	2	10	0.05	0.05	10	4	0.05	0.05	0.05	300	300	300	0.05	0.2	300	4	8	NR	NR	NR	NR	NR	NR	NR		NR
Patient 105				0.05	0.05	0.05	0.05	0.05	0.05	0.05	0	0.05	0.05	0.05	0.05	0.05	0.05	0.05	0	0.05	0.05	0.05	0.2	0.05	0.2	0.05	0.05	0.2	0	0.2	0.05	0.05	0.05	0.05	0.05	0.05	0.2	0.2	0	0	NR	NR	NR	NR	NR	NR	NR		NR
Patient 106				0.05	0.05	0.05	0.05	0.05	0.05	0.05	0	0.05	0.05	0.05	0.05	0.05	0.05	0.05	0	300	0.2	0.2	400	400	300	0.2	4	400	6	0.2	0.2	2	0.2	2	2	0.2	0.2	10	4	10	NR	NR	NR	NR	NR	NR	NR		NR
Patient 107				0.05	0.05	0.05	0.05	0.05	0.05	0.05	0	0.05	0.05	0.05	0.05	0.05	0.05	0.05	0	0.05	0.05	0.05	0.05	0.05	0.05	0.05	0.05	0.2	0	0.05	0.05	0.05	0.05	0.05	0.05	0.05	0.05	2	1	1	0.05	0.05	0.05	0.05	0.05	0.05	0.05	0	0.05
											154								143										416										448									75
											0								0										0										0									0
				107	107	107	107	107	107	107	38	107	107	107	107	107	107	107	38	107	107	107	107	107	107	107	107	107	90	107	107	107	107	107	107	107	107	107	88		76	76	76	76	76	76	76	17	76
											154								143										416										448									75
																																								9
			VERDE (0.05g)	85	86	87	87	81	84	85	595	85	91	93	84	84	87	82	606	41	55	45	32	34	24	49	28	10	318	42	53	50	39	36	30	49	31	8	338		63	65	62	67	65	64	65	451	64
			AZUL (0.2g)	8	12	7	11	13	8	7	66	10	8	2	11	8	6	12	57	19	25	32	26	33	31	31	21	11	229	22	18	18	19	21	16	27	23	13	177		7	4	5	2	4	4	4	30	8
			VIOLETA (2g)	8	2	5	3	3	4	7	32	7	3	6	2	4	3	5	30	15	12	11	19	21	26	12	32	19	167	21	20	17	24	21	26	15	22	24	190		1	1	4	4	2	6	3	21	1
			VERMELHO (4g)	1	2	1	2	6	2	4	18	1	2	1	1	4	3	3	15	11	3	8	13	2	8	7	15	17	84	4	7	10	9	7	10	6	11	15	79		0	1	0	1	4	0	2	8	1
			LARANJA (10g)	2	0	3	1	1	3	4	14	2	0	2	3	1	2	2	12	6	4	4	5	2	7	3	4	17	52	6	3	3	3	6	10	3	4	19	57		1	2	2	2	0	0	2	9	0
			ROSA (300g)	1	1	2	2	1	3	0	10	1	0	2	3	3	4	2	15	10	1	3	5	7	4	4	2	21	57	5	2	3	7	8	8	3	6	18	60		2	1	1	0	0	2	0	6	1
			400 (>300g)	2	4	2	1	2	3	0	14	1	3	1	3	3	2	1	14	5	7	4	7	8	7	1	5	12	56	7	4	6	6	8	7	4	10	10	62		2	2	2	0	1	0	0	7	1
				107	107	107	107	107	107	107	749	107	107	107	107	107	107	107	749	107	107	107	107	107	107	107	107	107	963	107	107	107	107	107	107	107	107	107	963		76	76	76	76	76	76	76	532	76
				Pre-MDT right hands	Post-MDT right hands	Pre-MDT left hands	Post-MDT left hands	Pre-MDTright feet	Post-MDT right feet	Pre-MDT left feet	Post-MDT left feet
			Green (0.07g)	595	451	606	452	318	384	338	376
			Blue (0.2g)	66	30	57	46	229	129	177	128
			Violet (2g)	32	21	30	6	167	80	190	70
			Red (4g)	18	8	15	11	84	30	79	32
			Orange (10g)	14	9	12	5	52	22	57	18
			Pink (300g)	10	6	15	5	57	17	60	31
			Black (>300g)	14	7	14	7	56	22	62	29
				749	532	749	532	963	684	963	684
				Pre-MDT right hands	Post-MDT right hands	Pre-MDT left hands	Post-MDT left hands	Pre-MDTright feet	Post-MDT right feet	Pre-MDT left feet	Post-MDT left feet
			Green (0.07g)	79.4393	84.7744	80.9079	84.9624	33.0218	56.1404	35.0987	54.9708
			Blue (0.2g)	8.81175	5.6391	7.61015	8.64662	23.7799	18.8596	18.3801	18.7135
			Violet (2g)	4.27236	3.94737	4.00534	1.12782	17.3416	11.6959	19.73	10.2339
			Red (4g)	2.4032	1.50376	2.00267	2.06767	8.72274	4.38596	8.20353	4.67836
			Orange (10g)	1.86916	1.69173	1.60214	0.93985	5.39979	3.21637	5.919	2.63158
			Pink (300g)	1.33511	1.12782	2.00267	0.93985	5.919	2.48538	6.23053	4.53216
			Black (>300g)	1.86916	1.31579	1.86916	1.31579	5.81516	3.21637	6.43821	4.23977
				100	100	100	100	100	100	100	100
				PRE-MDT UPPER LIMBS	POST-MDT UPPER LIMBS	PRE-MDT LOWER LIMBS	POST-MDT LOWER LIMBS			TOTAL
			Green (0.07g)	80.1736	84.8684	34.0602	55.5556		UPPER PRE	1498
			Blue (0.2g)	8.21095	7.14286	21.08	18.7865		UPPER POS	1064
			Violet (2g)	4.13885	2.53759	18.5358	10.9649		LOWER PRE	1926
			Red (4g)	2.20294	1.78571	8.46314	4.53216		LOWER POS	1368
			Orange (10g)	1.73565	1.31579	5.6594	2.92398
			Pink (300g)	1.66889	1.03383	6.07477	3.50877
			Black (>300g)	1.86916	1.31579	6.12669	3.72807
				100	100	100	100
[truncated: 31 more columns]

## Sheet: statistics
SOMATORY HANDS PRE	SOMATORY HANDS POST	SOMATORY FEET PRE	SOMATORY FEET POST	PRE Total	POST total		PRExPOST TOTAL	HANDS PRE X POST	FEET PRE X POST
0	0	5	5	5	5		1.23177e-07	0.00220138	1.09538e-08
0	0	2	5	2	5
0	0	5	0	5	0
0	0	1	7	1	7
9	0	12	1	21	1
0	0	5	0	5	0
0	0	5	1	5	1
1	0	8	1	9	1
0	0	1	0	1	0
0	13	17	16	17	29
1	0	13	0	14	0
11	0	18	18	29	18
0	0	11	8	11	8
2	0	15	4	17	4
2	0	4	0	6	0
0	0	2	0	2	0
3	0	17	5	20	5
0	0	0	0	0	0
0	0	0	0	0	0
2	0	7	0	9	0
0	0	1	0	1	0
0	0	11	0	11	0
10	0	16	0	26	0
0	3	10	13	10	16
0	0	4	1	4	1
13	3	18	14	31	17
14	14	18	2	32	16
10	10	18	12	28	22
0	0	0	0	0	0
14	13	18	8	32	21
5	4	7	1	12	5
0	0	2	0	2	0
0	0	1	0	1	0
0	0	0	2	0	2
0	0	0	0	0	0
5	0	18	0	23	0
6	13	6	16	12	29
1	0	4	1	5	1
0	0	0	0	0	0
0	0	5	0	5	0
2	0	4	0	6	0
0	0	8	2	8	2
1	0	15	12	16	12
0	0	4	2	4	2
0	0	0	0	0	0
8	4	10	8	18	12
0	0	1	0	1	0
0	0	2	0	2	0
2	0	12	5	14	5
1	0	8	5	9	5
5	0	13	1	18	1
0	0	2	0	2	0
0	0	2	0	2	0
0	0	0	0	0	0
0	0	0	0	0	0
3	0	2	0	5	0
0	0	9	9	9	9
1	0	0	0	1	0
0	1	4	1	4	2
0	0	11	0	11	0
0	0	3	1	3	1
5	10	18	18	23	28
0	0	8	4	8	4
0	0	8	3	8	3
0	0	8	13	8	13
12	12	18	18	30	30
14	14	18	18	32	32
13	13	18	18	31	31
14	14	18	15	32	29
14	8	18	18	32	26
0	0	13	5	13	5
6	0	5	4	11	4
0	0	0	0	0	0
5	1	8	12	13	13
0	0	1	0	1	0
0	0	1	0	1	0
0	0	2	0	2	0
0	0	1	0	1	0
0	0	6	1	6	1
13	0	17	2	30	2
0	0	2	2	2	2
4	0	5	0	9	0
0	0	0	0	0	0
0	0	0	0	0	0
3	0	1	0	4	0
0	0	11	3	11	3
14	0	16	3	30	3
